# Supplementary material for: Dissecting the Role of a Basic Helix-Loop-Helix Transcription Factor, SlbHLH22, Under Salt and Drought Stresses in Transgenic Solanum lycopersicum L
Source: Front Plant Sci. 2019 Jun 4;10:734. doi: 10.3389/fpls.2019.00734 (PMC6558761; doi:10.3389/fpls.2019.00734)
Supplement: TABLE S1 — List of primer used in cloning and qRT-PCR for the expression analysis in this study. [file Table_1.XLSX]

## Sheet: Sheet1
Table S1. List of primer used in cloning and qRT-PCR for the expression analysis in this study.
GeneID	Genename	ForwardPrimer	ReversePrimer
Solyc03g097820	SlbHLH22	GCGGCCGCATGGCTGCTTTTTCATCACACC	GGACGTCCATGGAAAGAACAAAAGTTGTTGCTA	For overexpression	Cloning
		GCTCTAGAGCCCTTATGTTGGATGAGAT	GACGTCGACCTGCCTGTGATGTAGTAGTTGTGC	ForRNAi sense
		CGAGCTCGCCCTTATGTTGGATGAGAT	CGGGGTACCCTGCCTGTGATGTAGTAGTTGTGC	ForRNAi Anti-sense
Solyc01g056940	SlUBI3	AGAAGAAGACCTACACCAAGCC	TCCCAAGGGTTGTCACATACATC	Control
Solyc03g097820	SlbHLH22	ACTACATCACAGGCAGCTGAA	TGCACCCCATAAGAGCTGTC	qPCR
Solyc05g053550	SlCHI	GTTTTTCACAAACCAACAGTTCTGAT	GAAGCAGTGCTCGATTCCATAAT	qPCR
Solyc05g052240	SLCHS	TGGTCACCGTGGAGGAGTATC	GATCGTAGCTGGACCCTCTGC	qPCR
Solyc03g115220	SlF3`H	GCACCACGAATGCACTTGC	CGTTAGTACCGTCGGCGAAT	qPCR
Solyc02g083860	SlF3H	CACACCGATCCAGGAACCAT	GCCCACCAACTTGGTCTTGTA	qPCR
Solyc00g282510	SlPAL	ATTGGGAAATGGCTGCTGATT	TCAACATTTGCAATGGATGCA	qPCR
Solyc11g013110	SlFLS	GAGCATGAATTGGGCCAAT	TGGTGGGTTGGCTCATTAA	qPCR
Solyc11g071620	SlAAO	CCAGGCACAAACACAATCAA	GTCGTAAATAATATCAGACTG	qPCR
Solyc04g071960	SlABA2	ACTTGCCTCCTGAACAAAGG	CTTAGCAACATCCTGAGCCA	qPCR
Solyc02g090890	SlZEP	TCGGACTTGGTCCACTATCA	TAACATCAGAGGCATTCCCA	qPCR
Solyc07g056570	SLNCED	CATAATCGAAAACCCGGATG	AACTTTTGGCCATGGTTCAG	qPCR
Solyc12g094620	SlCAT	AAGTCCTGTGGTCAGAAGGTCG	GAAGTACAGTTTATAGCACAACGCG	qPCR
Solyc11g018800	SlPOD	CTTGCCCTAATGCTCTCACC	GCATCACAACCCTGAACAAA	qPCR
Solyc01g067740	SlSOD	TGAATTGGGGTTGAACCATT	GCAGGCACTGTAATCTGCAA	qPCR
XM_004233202	SlP5CR	GCAACAACCGAAGATGGAGA	GTAAACCAGCAGCCACCC	qPCR
Solyc08g043170	SlP5CS	TGCTGTAGGTGTTGGTCGTCA	TGCCATCAAGCTCAGTTTGTG	qPCR
